# Supplementary material for: The Roles of Rule Type and Word Term in the Deductive Reasoning of Adults with and without Dyslexia
Source: Behav Sci (Basel). 2024 Jul 25;14(8):635. doi: 10.3390/bs14080635 (PMC11352034; doi:10.3390/bs14080635)
Supplement: Supplementary file 1 [file behavsci-14-00635-s001.zip]

Archive with 1 entries (1 files):
- behavsci-3056139-supplementary.sav
